# Supplementary material for: A point mutation in the nucleotide exchange factor eIF2B constitutively activates the integrated stress response by allosteric modulation
Source: eLife. 2022 Apr 13;11:e76171. doi: 10.7554/eLife.76171 (PMC9132573; doi:10.7554/eLife.76171)
Supplement: Figure 1—figure supplement 1—source data 1. [file elife-76171-fig1-figsupp1-data1.zip]

Archive with 2 entries (2 files):
- Fig_1_sup_1_source_data_1.tif
- __MACOSX/._Fig_1_sup_1_source_data_1.tif
