# Supplementary material for: A point mutation in the nucleotide exchange factor eIF2B constitutively activates the integrated stress response by allosteric modulation
Source: eLife. 2022 Apr 13;11:e76171. doi: 10.7554/eLife.76171 (PMC9132573; doi:10.7554/eLife.76171)
Supplement: Figure 6—source data 2. — Tg: thapsigargin; 7H9: homozygous βH160D clone (βH160D #1); H11: hemizygous βH160D clone (βH160D #2). [file elife-76171-fig6-data2.zip]

Archive with 7 entries (7 files):
- Fig_6_source_data_2_blot_ATF4.tif
- __MACOSX/._Fig_6_source_data_2_blot_ATF4.tif
- Fig_6_source_data_2_blot_eIF2B2.tif
- Fig_6_source_data_2_blot_eIF2B5.tif
- __MACOSX/._Fig_6_source_data_2_blot_eIF2B5.tif
- Fig_6_source_data_2_blot_tubulin.tif
- __MACOSX/._Fig_6_source_data_2_blot_tubulin.tif
