# Supplementary material for: A point mutation in the nucleotide exchange factor eIF2B constitutively activates the integrated stress response by allosteric modulation
Source: eLife. 2022 Apr 13;11:e76171. doi: 10.7554/eLife.76171 (PMC9132573; doi:10.7554/eLife.76171)
Supplement: Figure 6—figure supplement 2—source data 2. — 7H9 = homozygous βH160D clone (βH160D #1), H11 = hemizygous βH160D clone (βH160D #2). [file elife-76171-fig6-figsupp2-data2.zip]

Archive with 6 entries (6 files):
- Fig_6_sup_2_source_data_2_puro_rep1.tif
- __MACOSX/._Fig_6_sup_2_source_data_2_puro_rep1.tif
- Fig_6_sup_2_source_data_2_puro_rep2.tif
- Fig_6_sup_2_source_data_2_puro_rep3.tif
- Fig_6_sup_2_source_data_2_tub_rep1.tif
- Fig_6_sup_2_source_data_2_tub_rep2andrep3.tif
