# Supplementary material for: A point mutation in the nucleotide exchange factor eIF2B constitutively activates the integrated stress response by allosteric modulation
Source: eLife. 2022 Apr 13;11:e76171. doi: 10.7554/eLife.76171 (PMC9132573; doi:10.7554/eLife.76171)
Supplement: Figure 6—figure supplement 3—source data 2. — 7H9: homozygous βH160D clone (βH160D #1); H11: hemizygous βH160D clone (βH160D #2). [file elife-76171-fig6-figsupp3-data2.zip]

Archive with 8 entries (8 files):
- Fig_6_sup_3_source_data_2_eIF2a.tif
- Fig_6_sup_3_source_data_2_eIF2aP.tif
- __MACOSX/._Fig_6_sup_3_source_data_2_eIF2aP.tif
- Fig_6_sup_3_source_data_2_Phostag_eIF2_rep1-exposure.tif
- Fig_6_sup_3_source_data_2_Phostag_eIF2_rep2-exposure.tif
- __MACOSX/._Fig_6_sup_3_source_data_2_Phostag_eIF2_rep2-exposure.tif
- Fig_6_sup_3_source_data_2_tub.tif
- __MACOSX/._Fig_6_sup_3_source_data_2_tub.tif
